# Supplementary material for: Genomic determinants, architecture, and constraints in drought-related traits in Corymbia calophylla
Source: BMC Genomics. 2024 Jun 27;25:640. doi: 10.1186/s12864-024-10531-8 (PMC11209971; doi:10.1186/s12864-024-10531-8)
Supplement: Supplementary file 2 — Additional file 2: Table S6. [file 12864_2024_10531_MOESM2_ESM.csv]

BrakerID	eggnog output	OrthoGroup	Eucalyptus grandis gene homolog	Function
g28184.t1	COG0596@1|root,KOG1454@2759|Eukaryota,37Y36@33090|Viridiplantae,3GPBG@35493|Streptophyta	HOG0004038	Eucgr.G01661.1.p	PTHR10992:SF162 - HYDROLASE-RELATED;AT4G36610-NA|alpha/beta-Hydrolases superfamily protein|extracellular
g29473.t1	2CME4@1|root,2QQ3M@2759|Eukaryota,37JV7@33090|Viridiplantae,3GC14@35493|Streptophyta	HOG0000286	NA	NA
g29475.t1	KOG4267@1|root,KOG4267@2759|Eukaryota,37TWA@33090|Viridiplantae,3GI2E@35493|Streptophyta	HOG0006794	Eucgr.A02304.1.p, Eucgr.A02304.2.p	PTHR12668 - TRANSMEMBRANE PROTEIN 14, 15;AT3G57280-NA|Transmembrane proteins 14C|plastid
g27193.t1	COG0090@1|root,KOG0438@2759|Eukaryota,37U0V@33090|Viridiplantae,3GI5P@35493|Streptophyta	HOG0012160	Eucgr.H01868.1.p	PTHR13691:SF2 - MITOCHONDRIAL 60S RIBOSOMAL PROTEIN L2;AT2G44065-NA|Ribosomal protein L2 family|mitochondrion
g27194.t1	COG0440@1|root,KOG2663@2759|Eukaryota,37MSV@33090|Viridiplantae,3G7RS@35493|Streptophyta	HOG0006851	Eucgr.H01869.1.p, Eucgr.H01869.2.p	K01653 - acetolactate synthase I/III small subunit;AT2G31810-NA|ACT domain-containing small subunit of acetolactate synthase protein|multiple
g27561.t1	KOG1558@1|root,KOG1558@2759|Eukaryota,37I5M@33090|Viridiplantae,3GG6E@35493|Streptophyta	HOG0006810	Eucgr.A00916.1.p	PTHR11040:SF1 - ZINC/IRON TRANSPORTER, PLANT AND YEAST;AT3G12750-ZIP1|zinc transporter 1 precursor|plasma membrane
g34746.t2	2CMCD@1|root,2QPYM@2759|Eukaryota,37Q5D@33090|Viridiplantae,3GEDP@35493|Streptophyta	HOG0002749	Eucgr.L00392.1.p, Eucgr.B01079.1.p, Eucgr.B01079.2.p	PTHR24003//PTHR24003:SF372 - MAJOR FACILITATOR SUPERFAMILY DOMAIN-CONTAINING PROTEIN-RELATED;AT2G32040-NA|Major facilitator superfamily protein|plastid
g36480.t1	COG0462@1|root,KOG0225@2759|Eukaryota,37K7U@33090|Viridiplantae,3GCQI@35493|Streptophyta	HOG0007094	Eucgr.B03379.1.p	PTHR11516:SF4 - PYRUVATE DEHYDROGENASE E1 COMPONENT ALPHA SUBUNIT, MITOCHONDRIAL;AT1G59900-AT-E1 ALPHA,E1 ALPHA|pyruvate dehydrogenase complex E1 alpha subunit|mitochondrion
g33985.t1	COG3011@1|root,2RXZ4@2759|Eukaryota,37TSW@33090|Viridiplantae,3G9NM@35493|Streptophyta	HOG0004392	Eucgr.B00343.2.p, Eucgr.B00343.1.p	PF04134 - Protein of unknown function, DUF393;AT5G50100-NA|Putative thiol-disulphide oxidoreductase DCC|mitochondrion
g33986.t1	2CM78@1|root,2S3X7@2759|Eukaryota,37W22@33090|Viridiplantae,3GKFP@35493|Streptophyta	HOG0012955	Eucgr.B00344.1.p	AT5G62575-NA|NA|multiple
g6056.t1	COG0055@1|root,KOG1350@2759|Eukaryota,37K5M@33090|Viridiplantae,3GCIP@35493|Streptophyta,3I24X@3699|Brassicales	HOG0004444	Eucgr.B02878.1.p	K02133 - F-type H+-transporting ATPase subunit beta;AT5G08680-NA|ATP synthase alpha/beta family protein|mitochondrion
g6057.t1	COG0484@1|root,KOG0715@2759|Eukaryota,37N3N@33090|Viridiplantae,3GANR@35493|Streptophyta	HOG0001794	Eucgr.A00280.1.p, Eucgr.A00085.1.p	PF00226 - DnaJ domain;AT4G09350-NA|Chaperone DnaJ-domain superfamily protein|nucleus
g6058.t1	2CQK0@1|root,2R529@2759|Eukaryota,37NH7@33090|Viridiplantae,3G77J@35493|Streptophyta	HOG0000994	Eucgr.A00087.1.p, Eucgr.A00281.1.p, Eucgr.A00281.3.p, Eucgr.A00281.2.p	PF03101 - FAR1 DNA-binding domain;AT2G43280-NA|Far-red impaired responsive (FAR1) family protein|nucleus
g4663.t1	2D3WK@1|root,2ST0V@2759|Eukaryota,380ZF@33090|Viridiplantae,3GM3T@35493|Streptophyta	NA	NA	NA
g152.t1	2DIBE@1|root,2S5YB@2759|Eukaryota,37WG0@33090|Viridiplantae,3GJ9M@35493|Streptophyta	HOG0014610	Eucgr.D00100.1.p	AT4G20880-NA|ethylene-responsive nuclear protein / ethylene-regulated nuclear protein (ERT2)|nucleus
g15330.t1	KOG1192@1|root,KOG1192@2759|Eukaryota,37J9T@33090|Viridiplantae,3GE9Z@35493|Streptophyta	NA	NA	NA
g1534.t1	COG0666@1|root,KOG0504@2759|Eukaryota,37URK@33090|Viridiplantae,3GB0D@35493|Streptophyta	HOG0002984	Eucgr.D00030.1.p	KOG4412 - 26S proteasome regulatory complex, subunit PSMD10;AT4G10720-NA|Ankyrin repeat family protein|multiple
g1532.t1	COG5641@1|root,KOG1601@2759|Eukaryota,37RE8@33090|Viridiplantae,3GB5B@35493|Streptophyta	HOG0008151	Eucgr.D02129.1.p, Eucgr.D02129.2.p	PF00320//PF04683 - GATA zinc finger // Proteasome complex subunit Rpn13 ubiquitin receptor;AT4G17570-GATA26|GATA transcription factor 26|nucleus
g2525.t1	NA	HOG0004797	NA	NA
g4210.t1	2CMWV@1|root,2QSFF@2759|Eukaryota,37RUS@33090|Viridiplantae,3GDE6@35493|Streptophyta	HOG0004521	NA	NA
g25862.t1	COG1005@1|root,COG3344@1|root,KOG4768@2759|Eukaryota,KOG4770@2759|Eukaryota,37KUX@33090|Viridiplantae,3GHBI@35493|Streptophyta,4JTJX@91835|fabids	HOG0015532	NA	NA
g25863.t1	COG3344@1|root,KOG4768@2759|Eukaryota,37KUX@33090|Viridiplantae,3GHBI@35493|Streptophyta,4JTJX@91835|fabids	HOG0015348	NA	NA
g17797.t1	KOG2390@1|root,KOG2390@2759|Eukaryota,37P0P@33090|Viridiplantae,3G7V2@35493|Streptophyta	HOG0016998	Eucgr.F00743.1.p	KOG2390 - Uncharacterized conserved protein;AT5G55060-NA|NA|nucleus
g11390.t1	KOG4658@1|root,KOG4658@2759|Eukaryota,37NHB@33090|Viridiplantae,3GEJ8@35493|Streptophyta	HOG0003453	Eucgr.G00249.2.p, Eucgr.G00249.1.p	K13459 - disease resistance protein RPS2;AT1G61310-NA|LRR and NB-ARC domains-containing disease resistance protein|cytosol
g8922.t1	KOG1075@1|root,KOG1075@2759|Eukaryota	HOG0000000	Eucgr.F02351.1.p	AT1G60720-NA|RNA-directed DNA polymerase (reverse transcriptase)-related family protein|mitochondrion
g8923.t1	COG2119@1|root,KOG2881@2759|Eukaryota,37S20@33090|Viridiplantae,3G7D7@35493|Streptophyta	HOG0009862	Eucgr.H02871.2.p, Eucgr.H02871.1.p	PTHR12608 - TRANSMEMBRANE PROTEIN HTP-1 RELATED;AT4G13590-NA|Uncharacterized protein family (UPF0016)|plastid
g8924.t1	COG2145@1|root,2QS2M@2759|Eukaryota,37RX2@33090|Viridiplantae,3G87J@35493|Streptophyta	HOG0018833	Eucgr.H02870.1.p	Hydroxyethylthiazole kinase.;AT3G24030-NA|hydroxyethylthiazole kinase family protein|peroxisome
g8925.t1	28KSW@1|root,2QT90@2759|Eukaryota,37P7A@33090|Viridiplantae,3GB84@35493|Streptophyta	HOG0005835	Eucgr.H02869.1.p	PTHR21495//PTHR21495:SF10 - NUCLEOPORIN-RELATED // SUBFAMILY NOT NAMED;AT4G13580-NA|Disease resistance-responsive (dirigent-like protein) family protein|extracellular
g8927.t1	KOG3300@1|root,KOG3300@2759|Eukaryota,37TQA@33090|Viridiplantae,3GI2M@35493|Streptophyta	HOG0005833	Eucgr.H02865.1.p, Eucgr.H02865.2.p	K11353 - NADH dehydrogenase (ubiquinone) 1 alpha subcomplex subunit 13;AT2G33220-NA|GRIM-19 protein|mitochondrion
g8928.t1	2C7QR@1|root,2QWJK@2759|Eukaryota,37R5I@33090|Viridiplantae,3GET8@35493|Streptophyta	HOG0003064	Eucgr.H02864.1.p	PTHR22844:SF67 - OS07G0170800 PROTEIN;AT4G24210-SLY1|F-box family protein|nucleus
g8929.t1	KOG3300@1|root,KOG3300@2759|Eukaryota,37TQA@33090|Viridiplantae,3GI2M@35493|Streptophyta	HOG0005833	Eucgr.H02865.1.p, Eucgr.H02865.2.p	K11353 - NADH dehydrogenase (ubiquinone) 1 alpha subcomplex subunit 13;AT2G33220-NA|GRIM-19 protein|mitochondrion
g8930.t1	2C7QR@1|root,2QWJK@2759|Eukaryota,37R5I@33090|Viridiplantae,3GET8@35493|Streptophyta	HOG0003064	Eucgr.H02864.1.p	PTHR22844:SF67 - OS07G0170800 PROTEIN;AT4G24210-SLY1|F-box family protein|nucleus
g8931.t1	NA	HOG0001385	NA	NA
g8932.t1	KOG0406@1|root,KOG0406@2759|Eukaryota,37SZ8@33090|Viridiplantae,3GGNK@35493|Streptophyta	HOG0018973	Eucgr.H02574.1.p	PTHR11260:SF16 - GLUTATHIONE S-TRANSFERASE;AT2G29420-ATGSTU7,GST25,GSTU7|glutathione S-transferase tau 7|cytosol
g8933.t1	COG2801@1|root,KOG0017@2759|Eukaryota,37NGF@33090|Viridiplantae	HOG0000165	NA	NA
g8934.t1	KOG0406@1|root,KOG0406@2759|Eukaryota,37SZ8@33090|Viridiplantae,3GGNK@35493|Streptophyta	HOG0018441	Eucgr.H02572.1.p	PTHR11260:SF16 - GLUTATHIONE S-TRANSFERASE;AT2G29420-ATGSTU7,GST25,GSTU7|glutathione S-transferase tau 7|cytosol
g8935.t1	KOG0406@1|root,KOG0406@2759|Eukaryota,37SZ8@33090|Viridiplantae,3GGNK@35493|Streptophyta	HOG0009858	Eucgr.H02573.1.p	PTHR11260:SF16 - GLUTATHIONE S-TRANSFERASE;AT3G09270-ATGSTU8,GSTU8|glutathione S-transferase TAU 8|multiple
g8936.t1	KOG0406@1|root,KOG0406@2759|Eukaryota,37SZ8@33090|Viridiplantae,3GGNK@35493|Streptophyta,4JKET@91835|fabids	HOG0010149	Eucgr.H02575.1.p	PTHR11260:SF16 - GLUTATHIONE S-TRANSFERASE;AT2G29450-AT103-1A,ATGSTU1,ATGSTU5,GSTU5|glutathione S-transferase tau 5|cytosol
g8937.t1	COG0553@1|root,KOG0390@2759|Eukaryota,37J0V@33090|Viridiplantae,3G8AY@35493|Streptophyta	NA	NA	NA
g8938.t1	COG2072@1|root,KOG1399@2759|Eukaryota,37NQK@33090|Viridiplantae,3GGVD@35493|Streptophyta	HOG0018961	Eucgr.H02874.1.p	Indole-3-pyruvate monooxygenase.;AT1G04610-YUC3|YUCCA 3|peroxisome
g7230.t1	NA	HOG0001358	NA	NA
g16685.t1	2BYJN@1|root,2QTQ6@2759|Eukaryota,38A3X@33090|Viridiplantae,3GCJH@35493|Streptophyta	HOG0003549	Eucgr.I01882.1.p	PTHR13778 - GLYCOSYLTRANSFERASE 8 DOMAIN-CONTAINING PROTEIN;AT3G28340-GATL10|galacturonosyltransferase-like 10|plasma membrane
g16687.t1	2CGC1@1|root,2QR76@2759|Eukaryota,37S6A@33090|Viridiplantae,3G7JH@35493|Streptophyta	HOG0007807	Eucgr.C00582.1.p	NA
g16688.t1	2CMP8@1|root,2QR60@2759|Eukaryota,37QKY@33090|Viridiplantae,3G80V@35493|Streptophyta	HOG0004725	Eucgr.C00581.1.p	PTHR10903//PTHR10903:SF23 - GTPASE, IMAP FAMILY MEMBER-RELATED // SUBFAMILY NOT NAMED;AT5G20300-NA|Avirulence induced gene (AIG1) family protein|cytosol
g16689.t1	2CMP8@1|root,2QR60@2759|Eukaryota,37QKY@33090|Viridiplantae,3G80V@35493|Streptophyta	HOG0004725	Eucgr.C00581.1.p	PTHR10903//PTHR10903:SF23 - GTPASE, IMAP FAMILY MEMBER-RELATED // SUBFAMILY NOT NAMED;AT5G20300-NA|Avirulence induced gene (AIG1) family protein|cytosol
g16690.t1	COG0697@1|root,KOG2765@2759|Eukaryota,37QBZ@33090|Viridiplantae,3GF8E@35493|Streptophyta	HOG0004652	Eucgr.C00580.1.p	PTHR23051 - SOLUTE CARRIER FAMILY 35, MEMBER F5;AT4G32140-NA|EamA-like transporter family|plasma membrane
g16692.t1	2EVQI@1|root,2SXNR@2759|Eukaryota	HOG0000076	Eucgr.C00467.1.p, Eucgr.C00296.1.p, Eucgr.C00318.1.p	PF00560//PF00931//PF01582 - Leucine Rich Repeat // NB-ARC domain // TIR domain;AT1G27170-NA|transmembrane receptors;ATP binding|cytosol
g17214.t1	29I3G@1|root,2RRAB@2759|Eukaryota,37SU8@33090|Viridiplantae,3GH9G@35493|Streptophyta	HOG0002703	Eucgr.J01943.1.p	PF05340 - Protein of unknown function (DUF740);AT5G58930-NA|Protein of unknown function (DUF740)|nucleus
g17215.t1	COG0625@1|root,KOG0867@2759|Eukaryota,37KGP@33090|Viridiplantae,3GCTE@35493|Streptophyta	HOG0003043	Eucgr.D01861.2.p	PTHR11260:SF8 - GLUTATHIONE-S-TRANSFERASE THETA, GST;AT5G41210-ATGSTT1,GST10,GSTT1|glutathione S-transferase THETA 1|peroxisome
g17216.t1	2CXI3@1|root,2RXPN@2759|Eukaryota,37U3R@33090|Viridiplantae,3GI6F@35493|Streptophyta	HOG0019747	Eucgr.B02277.1.p	AT5G58920-NA|NA|cytosol
g17217.t1	COG1472@1|root,2QQ55@2759|Eukaryota,37ND7@33090|Viridiplantae,3G8MZ@35493|Streptophyta	HOG0019600	Eucgr.B02276.1.p	K01188 - beta-glucosidase;AT3G47000-NA|Glycosyl hydrolase family protein|cytosol
g17501.t1	28K4X@1|root,2QUKA@2759|Eukaryota,37N56@33090|Viridiplantae,3G84P@35493|Streptophyta	HOG0005938	Eucgr.I02565.2.p, Eucgr.I02565.1.p	PF03005 - Arabidopsis proteins of unknown function;AT5G64470-TBL12|Plant protein of unknown function (DUF828)|mitochondrion
g17502.t1	COG0154@1|root,KOG1211@2759|Eukaryota,37RB9@33090|Viridiplantae,3G9FZ@35493|Streptophyta	HOG0000916	Eucgr.I02569.1.p	PTHR11895:SF7 - GLUTAMYL-TRNA(GLN) AMIDOTRANSFERASE SUBUNIT A;AT5G64440-AtFAAH,FAAH|fatty acid amide hydrolase|cytosol
g17433.t1	2CAZI@1|root,2S39J@2759|Eukaryota,37VR1@33090|Viridiplantae,3GJN9@35493|Streptophyta	HOG0010388	Eucgr.I02358.1.p	K14488 - SAUR family protein;AT1G75580-NA|SAUR-like auxin-responsive protein family |mitochondrion
g30776.t1	COG1131@1|root,KOG0061@2759|Eukaryota,37PPU@33090|Viridiplantae,3GBBE@35493|Streptophyta	HOG0002412	Eucgr.J00745.2.p, Eucgr.J00745.3.p, Eucgr.J00745.1.p, Eucgr.J00745.4.p, Eucgr.J00745.5.p	PTHR19241:SF20 - ATP-BINDING CASSETTE TRANSPORTER PLANT;AT3G21090-NA|ABC-2 type transporter family protein|plasma membrane
g30777.t1	COG1131@1|root,KOG0061@2759|Eukaryota,37PPU@33090|Viridiplantae,3GBBE@35493|Streptophyta	HOG0010846	Eucgr.J00746.2.p, Eucgr.J00746.1.p	PTHR19241:SF20 - ATP-BINDING CASSETTE TRANSPORTER PLANT;AT3G21090-NA|ABC-2 type transporter family protein|plasma membrane
g30778.t1	KOG2626@1|root,KOG2626@2759|Eukaryota,37MNA@33090|Viridiplantae,3GDXR@35493|Streptophyta	HOG0010750	Eucgr.J00747.1.p, Eucgr.J00747.2.p	PTHR10598 - SET1/ASH2 HISTONE METHYLTRANSFERASE COMPLEX SUBUNIT ASH2;AT1G51450-TRO|TRAUCO|nucleus
g31117.t1	2C2R9@1|root,2S7JH@2759|Eukaryota,37X1H@33090|Viridiplantae,3GK6M@35493|Streptophyta	HOG0020991	Eucgr.J01027.1.p	AT3G52230-NA|NA|plastid
g31118.t1	COG0508@1|root,KOG0557@2759|Eukaryota,37JSR@33090|Viridiplantae,3G8IA@35493|Streptophyta	HOG0020422	Eucgr.J01028.1.p	Dihydrolipoyllysine-residue acetyltransferase.;AT3G52200-LTA3|Dihydrolipoamide acetyltransferase, long form protein|mitochondrion
g31120.t1	KOG1272@1|root,KOG1272@2759|Eukaryota,37I46@33090|Viridiplantae,3GCSP@35493|Streptophyta	HOG0004740	Eucgr.J01030.1.p, Eucgr.J01030.2.p	PTHR14085 - WD-REPEAT PROTEIN BING4;AT3G10530-NA|Transducin/WD40 repeat-like superfamily protein|nucleus
g31722.t1	29T1F@1|root,2S0K2@2759|Eukaryota,37US2@33090|Viridiplantae,3GJ98@35493|Streptophyta	HOG0010229	Eucgr.H02898.1.p	PF05512 - AWPM-19-like family;AT1G04560-NA|AWPM-19-like family protein|vacuole
g31723.t1	COG2119@1|root,KOG2881@2759|Eukaryota	HOG0020204	Eucgr.J01475.1.p	PTHR12608 - TRANSMEMBRANE PROTEIN HTP-1 RELATED;AT1G68650-NA|Uncharacterized protein family (UPF0016)|multiple
g31917.t1	28ZYQ@1|root,2R6TI@2759|Eukaryota,37R3C@33090|Viridiplantae,3GH9I@35493|Streptophyta	HOG0020300	NA	NA
g31924.t1	NA	HOG0020383	NA	NA
g31925.t1	NA	HOG0010690	Eucgr.H02725.1.p	NA
g31926.t1	NA	HOG0010758	Eucgr.H02726.1.p	NA
g31927.t1	COG1138@1|root,2QQ5D@2759|Eukaryota,37KAN@33090|Viridiplantae,3G7VB@35493|Streptophyta	HOG0010796	Eucgr.C03075.1.p	PF01578 - Cytochrome C assembly protein;ATMG00960-NA|Cytochrome C assembly protein|NA
g31928.t1	NA	HOG0020412	NA	0
g31929.t1	2CYCC@1|root,2S3JA@2759|Eukaryota,37W9K@33090|Viridiplantae,3GKAK@35493|Streptophyta	HOG0010746	Eucgr.I01860.1.p	AT2G07674-NA|Unknown conserved protein|plasma membrane
g31930.t1	NA	HOG0010692	Eucgr.I01858.1.p	NA
g31931.t1	NA	HOG0010697	Eucgr.J02993.1.p	NA
g31933.t1	2CQPT@1|root,2R5C4@2759|Eukaryota,3865Q@33090|Viridiplantae,3GZX5@35493|Streptophyta,3M8AX@4447|Liliopsida,3ISA5@38820|Poales	NA	NA	NA
g31937.t1	2CDXT@1|root,2S1NU@2759|Eukaryota,37VRF@33090|Viridiplantae,3GJAF@35493|Streptophyta	NA	NA	NA
g31938.t1	2CYCC@1|root,2S3JA@2759|Eukaryota,37W9K@33090|Viridiplantae,3GKAK@35493|Streptophyta	NA	NA	NA
g31939.t1	COG0056@1|root,KOG1353@2759|Eukaryota,37JWW@33090|Viridiplantae,3G9FP@35493|Streptophyta	HOG0020545	Eucgr.L00375.1.p	K02132 - F-type H+-transporting ATPase subunit alpha;AT2G07698-NA|ATPase, F1 complex, alpha subunit protein|multiple
g31940.t1	2CR2D@1|root,2R6KK@2759|Eukaryota,3878D@33090|Viridiplantae,3GRAB@35493|Streptophyta	NA	NA	NA
g31941.t1	2A7BJ@1|root,2RYDW@2759|Eukaryota,37U5M@33090|Viridiplantae,3GHQH@35493|Streptophyta	NA	NA	NA
g31942.t1	2EHFI@1|root,2SN44@2759|Eukaryota,380JJ@33090|Viridiplantae,3GQ86@35493|Streptophyta	NA	NA	NA
g31944.t1	COG0090@1|root,KOG0438@2759|Eukaryota,37TIQ@33090|Viridiplantae,3GHDG@35493|Streptophyta,4JS8D@91835|fabids	NA	NA	NA
g31945.t1	COG0649@1|root,KOG2870@2759|Eukaryota,387TZ@33090|Viridiplantae,3GZ77@35493|Streptophyta,3I0RK@3699|Brassicales	NA	NA	NA
g31946.t1	2BWRH@1|root,2T0YY@2759|Eukaryota,382WQ@33090|Viridiplantae,3GS5V@35493|Streptophyta	NA	NA	NA
g31947.t1	NA	HOG0020198	Eucgr.I01857.1.p	NA
g31948.t1	NA	HOG0010697	Eucgr.J02993.1.p	NA
g31949.t1	NA	HOG0010692	Eucgr.I01858.1.p	NA
g31950.t1	2CYCC@1|root,2S3JA@2759|Eukaryota,37W9K@33090|Viridiplantae,3GKAK@35493|Streptophyta	HOG0010746	Eucgr.I01860.1.p	AT2G07674-NA|Unknown conserved protein|plasma membrane
g31951.t1	NA	HOG0020182	Eucgr.I01861.1.p	NA
g31958.t1	NA	HOG0010667	NA	NA
g31960.t1	NA	HOG0020270	NA	NA
g31961.t1	COG2801@1|root,KOG0017@2759|Eukaryota,37R6P@33090|Viridiplantae,3G8BW@35493|Streptophyta,4JN0G@91835|fabids	HOG0001411	Eucgr.J02364.1.p	NA
g31962.t1	COG2801@1|root,KOG0017@2759|Eukaryota,37TRV@33090|Viridiplantae,3GUZI@35493|Streptophyta,3M6ZI@4447|Liliopsida	HOG0001411	Eucgr.J02364.1.p	NA
g31963.t1	NA	HOG0006166	Eucgr.K03243.1.p	K02152 - V-type H+-transporting ATPase subunit G;AT4G23710-VAG2,VATG2,VHA-G2|vacuolar ATP synthase subunit G2|multiple
g31964.t1	NA	HOG0020383	NA	NA
g31965.t1	NA	HOG0010690	Eucgr.H02725.1.p	NA
g31966.t1	NA	HOG0010758	Eucgr.H02726.1.p	NA
g31967.t1	COG1138@1|root,2QQ5D@2759|Eukaryota,37KAN@33090|Viridiplantae,3G7VB@35493|Streptophyta	HOG0010796	Eucgr.C03075.1.p	PF01578 - Cytochrome C assembly protein;ATMG00960-NA|Cytochrome C assembly protein|NA
g31968.t1	NA	HOG0020412	NA	NA
g31969.t1	COG3344@1|root,KOG4768@2759|Eukaryota,37KUX@33090|Viridiplantae,3GHBI@35493|Streptophyta,4JTJX@91835|fabids	HOG0015348	NA	NA
g31970.t1	COG1005@1|root,COG3344@1|root,KOG4768@2759|Eukaryota,KOG4770@2759|Eukaryota,37KUX@33090|Viridiplantae,3GHBI@35493|Streptophyta,4JTJX@91835|fabids	HOG0015532	NA	NA
g33030.t1	COG0515@1|root,KOG1027@2759|Eukaryota,37KYE@33090|Viridiplantae,3GFAM@35493|Streptophyta	HOG0020188	Eucgr.J02547.1.p	NA
g33031.t1	COG0679@1|root,KOG2722@2759|Eukaryota,37RGC@33090|Viridiplantae,3GCCN@35493|Streptophyta,44PDC@71274|asterids	HOG0010533	Eucgr.I02215.1.p	K07088 - putative transport protein;AT5G65980-NA|Auxin efflux carrier family protein|plasma membrane
g31918.t1	COG1005@1|root,KOG4770@2759|Eukaryota,37V23@33090|Viridiplantae,3GIN5@35493|Streptophyta	HOG0010851	NA	NA
g32530.t1	COG0089@1|root,COG0807@1|root,KOG1284@2759|Eukaryota,KOG1751@2759|Eukaryota,37MDU@33090|Viridiplantae,3GDHC@35493|Streptophyta,4JN77@91835|fabids	HOG0010919	Eucgr.J02077.1.p	GTP cyclohydrolase II.;AT5G59750-NA|DHBP synthase RibB-like alpha/beta domain;GTP cyclohydrolase II|plastid
g39898.t1	COG1650@1|root,2QRIE@2759|Eukaryota,37PU9@33090|Viridiplantae,3G8IZ@35493|Streptophyta,44CQ8@71274|asterids	HOG0021713	Eucgr.K02549.1.p	PF04414 - D-aminoacyl-tRNA deacylase;AT2G03800-GEK1|D-aminoacyl-tRNA deacylases|cytosol
g39899.t1	28JQS@1|root,2QS43@2759|Eukaryota,37HKN@33090|Viridiplantae,3GA03@35493|Streptophyta	HOG0021236	Eucgr.K02550.1.p	AT5G08120-MPB2C|movement protein binding protein 2C|nucleus
g40641.t1	COG1005@1|root,KOG4770@2759|Eukaryota,37V23@33090|Viridiplantae,3GIN5@35493|Streptophyta	HOG0010851	NA	NA
g40642.t1	NA	HOG0010912	NA	NA
g40643.t1	NA	HOG0006110	Eucgr.B03600.1.p	NA
g40644.t1	2D3BR@1|root,2SR02@2759|Eukaryota,380M7@33090|Viridiplantae	HOG0020863	NA	NA
g40645.t1	NA	HOG0010667	NA	NA
g40646.t1	NA	HOG0020270	NA	NA
g40995.t1	COG5644@1|root,KOG2172@2759|Eukaryota,37I2R@33090|Viridiplantae,3GB7F@35493|Streptophyta	HOG0011071	Eucgr.K03490.1.p, Eucgr.K03490.2.p	K14567 - U3 small nucleolar RNA-associated protein 14;AT4G02400-NA|U3 ribonucleoprotein (Utp) family protein|nucleus
g40996.t1	KOG4206@1|root,KOG4206@2759|Eukaryota,37P0N@33090|Viridiplantae,3GEPH@35493|Streptophyta	HOG0021118	Eucgr.K03491.1.p	PTHR10501 - U1 SMALL NUCLEAR RIBONUCLEOPROTEIN A/U2 SMALL NUCLEAR RIBONUCLEOPROTEIN B;AT2G47580-U1A|spliceosomal protein U1A|nucleus
g39599.t1	28JQN@1|root,2QS3Z@2759|Eukaryota,37K92@33090|Viridiplantae,3GD1Y@35493|Streptophyta	HOG0021553	Eucgr.K02239.1.p	PF04654 - Protein of unknown function, DUF599;AT3G18215-NA|Protein of unknown function, DUF599|plasma membrane
g39600.t1	COG5186@1|root,KOG2245@2759|Eukaryota,37HS4@33090|Viridiplantae,3G7CK@35493|Streptophyta	HOG0011194	Eucgr.K02240.1.p, Eucgr.K02240.2.p	Polynucleotide adenylyltransferase.;AT1G17980-PAPS1|poly(A) polymerase 1|nucleus
